# Supplementary material for: A Novel GUCA1A Variant Associated with Cone Dystrophy Alters cGMP Signaling in Photoreceptors by Strongly Interacting with and Hyperactivating Retinal Guanylate Cyclase
Source: Int J Mol Sci. 2021 Oct 6;22(19):10809. doi: 10.3390/ijms221910809 (PMC8509414; doi:10.3390/ijms221910809)
Supplement: Supplementary file 1 [file ijms-22-10809-s001.zip]

Archive with 1 entries (1 files):
- ijms-1392057-supplementary.pdf
